# Supplementary material for: The Relationship between Immunogenicity and Reactogenicity of Seasonal Influenza Vaccine Using Different Delivery Methods
Source: Vaccines (Basel). 2024 Jul 21;12(7):809. doi: 10.3390/vaccines12070809 (PMC11281354; doi:10.3390/vaccines12070809)
Supplement: Supplementary file 1 [file vaccines-12-00809-s001.zip]

Archive with 1 entries (1 files):
- vaccines-3090941-supplementary.pdf
